# Supplementary material for: 12 weeks of strength training improves fluid cognition in older adults: A nonrandomized pilot trial
Source: PLoS One. 2021 Jul 22;16(7):e0255018. doi: 10.1371/journal.pone.0255018 (PMC8297768; doi:10.1371/journal.pone.0255018)
Supplement: S1 Dataset — (XLSX) [file pone.0255018.s004.xlsx]

## Sheet: ResistanceTrainingAn_DATA_2019-
id	redcap_event_name	redcap_repeat_instrument	redcap_repeat_instance	study_id	mmse	fluid_uncorr	fluid_agecorr	fluid_fullycorr	cryst_uncorr	cryst_agecorr	cryst_fullycorr	sbp1	dbp1	sbp2	dbp2	hr	isel_appraisal	isel_belonging	isel_tangible	sf36_phys	phys_limitations	emo_limitations	energy_fatigue	emo_well	social	pain	health	psqi_score	ipaq_sit	ipaq_walk	ipaq_walk_mets	ipaq_mod	ipaq_mod_mets	ipaq_vig	ipaq_vig_mets	ipaq_total_met	bodycomp_height	bodycomp_weight	bodycomp_bmi	inbody_bfp	bmd	dxa_bfp	dxa_lbm	dxa_fm	leg_press_load	leg_press_reps	leg_press_1rm	leg_ext_load	leg_ext_reps
506	enrollment_arm_1			RTNI01	30
506	baseline_arm_1					98	102	49	123	127	66	140	83	139	85	67	12	14	16	100	75	100	65	88	100	77.5	65	8	600	120	396	90	360	0	0	756	69	190.3	28.0993	25.5	1.257	32.3	56362	26880	250	6	290.36	240	6
506	pretest_arm_1					102	110	54	123	127	66	148	88	126	84	58	12	13	13	100	100	100	80	88	100	100	70	5		200	660	150	600	0	0	1260	69	187.9	27.7449	24.6	1.278	32.2	55804	26540	270	6	313.589	220	6
506	posttest_arm_1					106	117	60	119	119	60	135	79	135	80	70	12	13	16	100	100	100	90	84	100	100	85	4	480	180	594	90	360	180	1440	2394	69	192.6	28.4389	26	1.273	32.2	57191	27183	370	6	429.733	340	4
508	enrollment_arm_1			RTNI02	29
508	baseline_arm_1					87	105	47	111	107	49	103	57	104	52	61	13	13	11	100	100	100	75	88	100	100	65	4	240	630	2079	840	3360	240	1920	7359	69	167.9	24.7918	20.8	1.334	28.5	52141	20827	175	6	203.252	240	6
508	pretest_arm_1					79	89	39	109	105	49	117	52	118	53	56	13	14	11	100	100	100	75	96	100	100	85	5		560	1848	180	720	120	960	3528	69	165.4	24.4226	18.9	1.333	28.3	51597	20354	150	6	174.216	220	6
508	posttest_arm_1					86	101	47	110	107	49	104	56	101	56	58	13	16	13	100	100	100	70	88	100	77.5	85	4	240	1260	4158	600	2400	120	960	7518	69	167.5	24.7327	21.4	1.338	27.3	53249	20019	315	6	365.854	300	6
509	enrollment_arm_1			RTNI03	29
509	baseline_arm_1					110	138	75	122	125	66	128	74	131	77	84	16	16	16	85	75	100	85	96	100	90	100	4	330	100	330	420	1680	0	0	2010	63.5	148.8	25.9424	39.1	1.179	46.5	34589	30035	70	6	81.3008	120	6
509	pretest_arm_1					104	129	67	125	127	68	110	64	106	60	74	13	16	16	80	100	100	90	100	100	90	100	3	300	180	594	1260	5040	0	0	5634	63.5	141.9	24.7395	36.8	1.169	45.4	33638	27922	70	6	81.3008	120	4
509	posttest_arm_1					115	146	81	122	127	64	122	68	107	58	68	16	16	16	90	100	100	85	96	100	90	100	3	360	90	297	450	1800	0	0	2097	63.5	135.9	23.6934	34.5	1.17	42.9	33575	25202	200	6	232.288	165	5
510	enrollment_arm_1			RTNI04	29
510	baseline_arm_1					88	103	48	119	117	60	115	68	111	67	57	16	14	16	100	100	100	90	92	100	100	55	1	300	225	742.5	840	3360	360	2880	6982.5	66.3	155.6	24.885	27	1.078	31.3	46900	21369	270	6	313.589	200	6
510	pretest_arm_1					91	103	50	120	120	61	110	60	111	62	55	16	16	16	100	100	100	90	96	100	100	100	1	240	210	693	1260	5040	480	3840	9573	66.3	154.1	24.6451	26.1	1.092	30.4	46967	20558	260	6	301.974	180	6
510	posttest_arm_1					104	131	68	115	112	57	119	70	116	69	63	16	16	16	100	100	100	85	96	100	100	100	1	240	210	693	840	3360	120	960	5013	66.3	154.3	24.6771	26.4	1.094	29.8	47520	20155	425	6	493.612	360	4
513	enrollment_arm_1			RTNI05	26
513	baseline_arm_1					88	91	47	105	101	57	131	66	120	64	68	12	10	11	100	100	66.67	80	84	87.5	67.5	70	6	660	270	891	420	1680	300	2400	4971	63.8	170.6	29.4641	42.8	1.181	45.6	40501	33907	60	6	69.6864	120	6
513	pretest_arm_1					95	104	54	109	106	65	137	72	124	72	63	10	10	10	65	100	100	95	96	100	77.5	80	6	360	945	3118.5	840	3360	1260	10080	16558.5	63.8	169.7	29.3086	44.1	1.166	46.1	39809	34018	80	6	92.9152	120	6
513	posttest_arm_1					99	106	61	108	103	60	112	66	118	64	66	13	10	12	90	100	100	95	96	100	67.5	85	5	720	840	2772	240	960	60	480	4212	63.8	168.6	29.1187	42.4	1.171	44.2	41020	32448	230	6	267.131	210	6
515	enrollment_arm_1			RTNI06	28
515	baseline_arm_1					95	109	55	109	105	55	190	74	163	82	57	9	10	11	100	100	100	65	84	100	100	70	1	300	420	1386	1260	5040	0	0	6426	70.8	148.8	20.8685	30.8	0.894	30	45246	19361	160	6	185.83	140	6
515	pretest_arm_1					100	118	61	110	107	57	155	75	147	76	54	10	10	12	90	75	66.7	70	80	100	100	75	3	300	3360	11088	1080	4320	0	0	15408	70.8	152.9	21.4435	28.6	0.892	31.3	45546	20733	165	6	191.638	150	6
515	posttest_arm_1					97	118	62	107	103	53	145	86	135	77	53	13	16	14	90	75	100	60	88	100	100	80	2	300	1260	4158	1260	5040	0	0	9198	70.8	152.2	21.3454	28.5	0.894	30.5	45896	20139	300	6	348.432	250	6
516	enrollment_arm_1			RTNI07
516	baseline_arm_1					99	107	55	120	124	68	126	65	125	62	57	16	15	15	100	100	100	85	92	100	90	95	3	480	210	693	150	600	105	840	2133	65.6	128.5	20.9919	29.3	1.181	34.4	36563	19212	50	6	58.072	140	6
516	pretest_arm_1					102	113	58	121	129	72	129	69	133	67	57	16	16	15	95	100	100	85	88	100	80	95	3	480	420	1386	180	720	90	720	2826	65.6	130.2	21.2696	29.7	1.167	33	37953	18711	50	6	58.072	100	6
516	posttest_arm_1					106	119	63	120	129	72	102	65	102	59	68	16	16	16	100	100	100	85	88	100	90	95	2	120	1680	5544	360	1440	90	720	7704	65.6	128.2	20.9428	21.1	1.205	33.5	36874	18580	160	6	185.83	200	6
521	enrollment_arm_1			RTNI08	26
521	baseline_arm_1					93	98	52	103	93	50	92	43	87	40	61	16	16	16	95	100	100	70	76	100	100	80	4	150	259	854.7	105	420	0	0	1274.7	64.4	151.1	25.6123	34.9	1.271	43	37464	28246	20	6	23.2288	85	6
521	pretest_arm_1					90	96	52	95	85	41	94	50	94	44	78	16	16	15	100	75	100	80	76	100	90	80	6	150	840	2772	150	600	0	0	3372	64.4	152.6	25.8665	37.1	1.265	42.9	37908	28438	10	5	11.2511	80	6
521	posttest_arm_1					98	108	61	98	88	45	100	53	103	42	68	16	16	16	100	100	100	70	88	100	100	85	3	180	840	2772	300	1200	60	480	4452	64.4	155.3	26.3242	35.8	1.245	42.9	38591	29030	120	4	130.919	140	5
522	enrollment_arm_1			RTNI09	29
522	baseline_arm_1					92	94	43	129	142	78	118	61	122	57	67	14	15	13	100	0	66.67	70	80	62.5	100	90	5	270	315	1039.5	900	3600	900	7200	11839.5	66.7	174.5	27.574	32.4	1.058	39.7	46301	30501	100	6	116.144	160	6
522	pretest_arm_1					97	101	49	129	142	76	126	71	126	69	68	13	15	13	100	100	67	80	84	100	90	90	7	240	840	2772	450	1800	450	3600	8172	66.7	182.1	28.7749	35.4	1.057	41.3	47136	33113	110	6	127.758	180	6
522	posttest_arm_1					105	112	57	191	144	78	129	73	131	73	73	14	16	14	100	100	66.7	85	92	100	90	100	4	270	735	2425.5	600	2400	450	3600	8425.5	66.7	192.3	30.3867	37	1.09	42	49191	35644	315	6	365.854	240	5
527	enrollment_arm_1			RTNI10	26
527	baseline_arm_1					90	100	54	106	100	60	121	58	131	59	68	6	13	13	95	100	100	65	88	87.5	100	100	12	330	630	2079	240	960	120	960	3999	67	153.9	24.1015	33.5	1.165	41.8	38980	28032	30	6	34.8432	120	6
527	pretest_arm_1					87	98	54	107	100	63	152	74	142	69	64	8	14	12	95	100	66.7	85	88	100	100	95	10	240	540	1782	420	1680	240	1920	5382	67	156.8	24.5557	35.6	1.119	41.9	39864	28707	15	6	17.4216	120	6
527	posttest_arm_1					102	123	74	107	103	62	114	64	117	62	63	9	14	14	95	100	100	85	88	100	90	100	7	270	1260	4158	540	2160	120	960	7278	67	159.9	25.0411	32.7	1.122	41.5	40950	29005	105	6	121.951	150	6
535	enrollment_arm_1			RTNI11	27
535	baseline_arm_1					91	93	50	109	109	61	123	73	127	73	90	16	16	16	100	100	100	80	92	100	90	75	4	300	315	1039.5	0	0	0	0	1039.5	62.2	153.6	27.9104	39.9	1.017	43.3	38206	29128	70	6	81.3008	160	6
535	pretest_arm_1					88	85	45	110	106	65	122	78	121	73	100	11	16	16	80	75	100	70	92	100	67.5	65	4	480	100	330	120	480	0	0	810	62.2	154	27.9831	40.8	1.039	44.5	37499	30104	50	6	58.072	160	6
535	posttest_arm_1					99	113	63	111	111	65	140	81	137	81	99	13	16	16	95	100	100	60	92	100	90	75	3	360	210	693	120	480	15	120	1293	62.2	160.1	29.0915	41.6	1.022	44.9	38717	31563	280	6	325.203	250	6
539	enrollment_arm_1			RTNI12	26
539	baseline_arm_1					106	122	69	100	91	45	85	52	93	51	50	16	14	15	95	100	100	90	100	100	100	90	4	360	420	1386	420	1680	120	960	4026	62.2	141	25.6209	34.3	1.047	40.9	36451	25235	105	6	121.951
539	pretest_arm_1					96	101	55	103	96	49	97	58	95	60	60	16	12	15	100	100	100	85	96	100	100	75	5	480	210	693	420	1680	180	1440	3813	62.2	142.2	25.8389	39	1.028	41	36730	25534	120	6	139.373
539	posttest_arm_1					115	133	76	100	91	47	84	53	98	49	53	16	14	15	95	100	100	85	96	100	100	85	4	720	567	1871.1	315	1260	0	0	3131.1	62.2	148.9	27.0564	35.4	1.029	40.1	39112	26227	200	6	232.288
543	enrollment_arm_1			RTNI13	30
543	baseline_arm_1					96	102	60	119	121	63	112	66	114	60	71	15	14	15	95	100	100	95	96	100	90	80	6	180	889	2933.7	75	300	30	240	3473.7	60.8	128.7	24.4752	38.9	1.053	43.9	31552	24695	95	6	110.337	100	5
543	pretest_arm_1					94	104	57	112	113	60	102	64	103	58	80	16	13	16	90	100	100	85	100	100	77.5	80	5	240	1470	4851	120	480	0	0	5331	60.8	131.2	24.9507	39.4	1.05	43	32618	24637	100	6	116.144	100	6
543	posttest_arm_1					100	112	64	119	121	63	94	57	94	58	61	16	13	16	100	100	100	100	96	100	100	85	3	120	840	2772	840	3360	60	480	6612	60.8	134.1	25.5022	37.9	1.047	42.1	34164	24809	185	6	214.866	150	6
557	enrollment_arm_1			RTNI14	26
557	baseline_arm_1					87	87	40	103	96	40	131	65	133	59	54	16	16	14	80	75	66.7	80	84	75	80	75	2	600	105	346.5	420	1680	120	960	2986.5	66.3	212.8	34.033	36.8	1.5	36.3	58824	33551	310	6	360.046	245	6
557	pretest_arm_1					82	80	34	102	96	42	125	68	123	65	53	13	12	11	80	75	66.7	70	72	75	90	60	2	240	0	0	420	1680	60	480	2160	66.3	202	32.3057	34.9	1.469	34.9	57042	30619	335	6	389.082	260	6
557	posttest_arm_1					94	97	45	104	98	44	132	69	124	62	54	12	12	12	95	100	100	80	84	62.5	67.5	80	4	600	105	346.5	420	1680	300	2400	4426.5	66.3	193	30.8664	31.6	1.473	32.7	56448	27481	430	6	499.419	300	6
561	enrollment_arm_1			RTNI15	29
561	baseline_arm_1					102	123	61	119	124	57	132	44	117	53	60	16	13	16	90	100	100	70	88	100	70	75	5	270	1260	4158	2100	8400	360	2880	15438	63.2	133.5	23.4965	33.5	0.95	40.2	35038	23560	15	6	17.4216	85	6
561	pretest_arm_1					110	137	72	125	131	64	114	49	114	46	64	16	15	16	95	100	100	70	88	100	67.5	85	5	180	420	1386	300	1200	360	2880	5466	63.2	126.3	22.2292	30.8	0.965	37.8	34481	20921	15	6	17.4216
561	posttest_arm_1					113	146	78	120	124	59	107	46	106	44	61	16	14	16	95	0	100	70	88	100	22.5	90	5	210	630	2079	3150	12600	0	0	14679	63.2	126.7	22.2996	29.6	0.959	37.4	34907	20847	50	6	58.072
562	enrollment_arm_1			RTNI16	27
562	baseline_arm_1					78	83	44	103	98	50	148	74	137	73	78	13	15	12	70	50	100	70	84	75	57.5	80	4	300	2940	9702	2940	11760	0	0	21462	64.1	166.7	28.5217	43.9	1.132	45.2	39871	32829	50	6	58.072	65	6
562	pretest_arm_1					91	96	53	104	96	52	133	58	132	65	75	16	12	11	75	0	33.3	55	64	62.5	45	80	10	120	420	1386	120	480	0	0	1866	64.1	171.2	29.2916	43.5	1.134	46.1	40346	34499	40	5	45.0045	65	4
562	posttest_arm_1					88	94	49	106	101	54	143	78	137	76	76	13	12	12	85	100	100	70	68	87.5	90	75	3	240	1260	4158	1680	6720	120	960	11838	64.1	164.5	28.1453	39.5	1.127	42.3	41473	30395	220	6	255.517	205	4
564	enrollment_arm_1			RTNI17	30
564	baseline_arm_1					112	126	66	117	122	59	133	73	124	71	74	16	16	16	75	100	66.6667	75	92	100	90	75	4	540	300	990	0	0	0	0	990	74.1	189.8	24.3005	22	1.33	31.6	56485	26121	130	4	141.828	280	4
564	pretest_arm_1					110	128	66	116	119	59	139	76	125	78	60	16	16	16	80	100	100	70	96	100	90	85	2	480	1260	4158	0	0	0	0	4158	74.1	186.7	23.9036	22.8	1.332	31.4	55833	25604	130	6	150.987	260	6
564	posttest_arm_1					119	146	77	117	122	59	129	78	130	75	56	16	16	16	75	100	100	75	92	100	90	75	3	480	300	990	225	900	0	0	1890	74.1	182	23.3018	21.6	1.292	30.5	54923	24128	200	4	218.198	320	6
565	enrollment_arm_1			RTNI18	30
565	baseline_arm_1					94	100	51	117	119	60	105	53	108	53	60	16	13	16	95	100	100	75	92	100	70	85	3	240	30	99	300	1200	540	4320	5619	61.3	149.9	28.0437	37.3	1.081	41.2	38670	27044	130	6	150.987	200	6
565	pretest_arm_1					95	101	50	114	113	55	120	56	123	59	60	16	14	14	90	0	100	60	88	100	45	80	3	240	75	247.5	30	120	60	480	847.5	61.3	153.4	28.6985	37.9	1.065	41.1	39662	27643	130	6	150.987	205	6
565	posttest_arm_1					110	121	68	115	116	57	111	52	114	54	65	16	14	15	100	100	100	75	96	100	90	85	5	300	75	247.5	300	1200	180	1440	2887.5	61.3	151.3	28.3057	37	1.053	39.7	40064	26396	225	6	261.324	225	6
567	enrollment_arm_1			RTNI19	26
567	baseline_arm_1					99	115	58	113	113	53	109	59	103	57	60	14	12	14	80	100	66.7	55	64	62.5	45	60	14	180	150	495	180	720	0	0	1215	61.8	135.9	25.0148	42.2	1.016	46	32084	27351	30	6	34.8432	100	4
567	pretest_arm_1					96	110	54	120	123	64	111	56	105	54	63	10	10	12	65	100	100	60	56	75	67.5	50	14	300	630	2079	600	2400	0	0	4479	61.8	133.4	24.5547	40.4	1.025	45.3	31875	26409	25	6	29.036	105	6
567	posttest_arm_1					102	117	60	113	111	55	109	59	107	55	55	16	15	11	80	100	100	75	84	100	55	60	13	300	840	2772	360	1440	0	0	4212	61.8	129.3	23.8	39.8	1.031	45.4	30866	25626	90	6	104.53	120	6
570	enrollment_arm_1			RTNI20	29
570	baseline_arm_1					102	128	65	117	117	60	117	63	118	68	70	13	16	16	95	100	100	80	96	100	90	70	1	150	2100	6930	450	1800	360	2880	11610	70.4	187.1	26.539	27.4	1.268	34.3	53691	28070	350	6	406.504	300	5
570	pretest_arm_1					108	140	73	119	120	62	120	62	116	53	70	16	16	16	100	100	100	80	96	100	80	75	2	180	1680	5544	1260	5040	240	1920	12504	70.4	180.4	25.5886	25.7	1.272	35.1	51084	27606	335	6	389.082	280	5
570	posttest_arm_1					113	146	78	119	120	62	127	64	119	67	79	16	16	16	95	100	100	85	96	100	90	80	2	150	180	594	450	1800	240	1920	4314	70.4	190.9	27.078	27	1.278	34.2	54824	28454	460	6	534.262	400	6
[truncated: 34 more columns]
