# Supplementary material for: 12 weeks of strength training improves fluid cognition in older adults: A nonrandomized pilot trial
Source: PLoS One. 2021 Jul 22;16(7):e0255018. doi: 10.1371/journal.pone.0255018 (PMC8297768; doi:10.1371/journal.pone.0255018)
Supplement: S2 Dataset — (XLSX) [file pone.0255018.s005.xlsx]

## Sheet: Sheet1
Baseline
Participant	Picture_Vocab_uncorr	Flanker_uncorr	List_Sorting_uncorr	Dimensional_Change_uncorr	Pattern_Comparison_Processing_uncorr	Picture_Sequence_uncorr	Oral_Reading_uncorr
RTNI01	126	96	105	103	109	85	117
RTNI02	110	89	86	106	86	91	111
RTNI03	125	106	105	110	117	104	117
RTNI04	124	98	90	108	76	91	113
RTNI05	104	93	105	89	88	86	106
RTNI06	109	93	97	100	88	109	109
RTNI07	121	99	97	97	113	94	117
RTNI08	106	90	90	105	94	100	100
RTNI09	135	92	97	98	90	96	121
RTNI10	106	89	105	96	78	102	107
RTNI11	106	97	101	99	84	89	112
RTNI12	108	104	74	107	111	130	93
RTNI13	121	91	94	100	92	112	115
RTNI14	103	91	97	83	90	94	102
RTNI15	118	97	117	100	88	109	118
RTNI16	104	75	82	96	92	82	103
RTNI17	117	107	97	116	109	119	116
RTNI18	117	98	97	99	94	93	115
RTNI19	113	107	97	106	103	90	112
RTNI20	118	103	97	111	113	88	114
Pre-Intervention
Participant	Picture_Vocab_uncorr	Flanker_uncorr	List_Sorting_uncorr	Dimensional_Change_uncorr	Pattern_Comparison_Processing_uncorr	Picture_Sequence_uncorr	Oral_Reading_uncorr
RTNI01	126	98	109	104	111	90	117
RTNI02	108	93	90	102	60	82	110
RTNI03	129	104	105	115	86	109	117
RTNI04	125	93	90	102	86	100	112
RTNI05	108	93	105	92	103	91	110
RTNI06	108	98	97	104	86	120	112
RTNI07	121	97	113	96	103	102	118
RTNI08	97	88	82	109	92	97	95
RTNI09	135	99	97	98	99	101	119
RTNI10	108	83	101	103	80	90	105
RTNI11	108	94	97	98	82	89	111
RTNI12	109	100	86	95	101	108	98
RTNI13	112	95	90	103	99	96	112
RTNI14	101	92	78	91	86	92	104
RTNI15	127	104	113	106	92	127	120
RTNI16	105	96	82	97	97	102	103
RTNI17	114	110	94	119	111	106	116
RTNI18	112	99	90	99	101	98	115
RTNI19	121	104	82	106	86	114	117
RTNI20	120	106	97	115	117	96	117
Post-Intervention
Participant	Picture_Vocab_uncorr	Flanker_uncorr	List_Sorting_uncorr	Dimensional_Change_uncorr	Pattern_Comparison_Processing_uncorr	Picture_Sequence_uncorr	Oral_Reading_uncorr
RTNI01	123	96	109	112	111	97	113
RTNI02	109	96	105	100	69	86	110
RTNI03	124	108	105	119	111	115	118
RTNI04	116	108	97	110	103	101	113
RTNI05	106	94	97	95	103	111	109
RTNI06	107	102	101	108	88	96	107
RTNI07	119	101	117	98	113	98	120
RTNI08	100	99	94	110	94	101	96
RTNI09	251	98	105	99	113	107	119
RTNI10	107	101	105	108	111	86	108
RTNI11	109	108	101	114	103	74	112
RTNI12	105	104	101	110	115	127	96
RTNI13	120	99	113	104	90	100	115
RTNI14	101	94	101	94	88	104	107
RTNI15	119	104	105	108	113	121	119
RTNI16	110	81	90	96	101	93	103
RTNI17	117	115	109	119	124	107	116
RTNI18	115	102	97	106	115	120	114
RTNI19	111	108	101	90	109	102	114
RTNI20	121	109	105	117	117	104	115
